# Supplementary material for: Reverse-transcription quantitative PCR directly from cells without RNA extraction and without isothermal reverse-transcription: a ‘zero-step’ RT-qPCR protocol
Source: Biol Methods Protoc. 2017 May 30;2(1):bpx008. doi: 10.1093/biomethods/bpx008 (PMC6977950; doi:10.1093/biomethods/bpx008)
Supplement: Supplementary Data [file bpx008_supp.zip]

Archive with 4 entries (4 files):
- Chovancova_et_al_Suppl_2_Oligos.doc
- Chovancova_et_al_Suppl_3_RT-qPCR raw data.xls
- Chovancova_et_al_Suppl_4_significance tests.xls
- Chovancova_et_al_Suppl_1_Protocol.doc
