# Supplementary material for: Reverse-transcription quantitative PCR directly from cells without RNA extraction and without isothermal reverse-transcription: a ‘zero-step’ RT-qPCR protocol
Source: Biol Methods Protoc. 2017 May 30;2(1):bpx008. doi: 10.1093/biomethods/bpx008 (PMC6977950; doi:10.1093/biomethods/bpx008)
Supplement: Supplementary Data [file bpx008_supp.zip › Chovancova_et_al_Suppl_3_RT-qPCR raw data.xls]

## Sheet: zero step cell dilution series
	Amplification PCR data of GAPDH gene from a dilution series samples of LUHMES cells (0 – 3000 cells).
Cycles	1 cell	15 cells	150 cells	1500 cells	3000 cells	H2O ctrl
1	0.002047	0.00536371	-0.00273877	-0.0203015	-0.00993584	-0.00145305
2	0.00127329	0.00444845	-0.0035581	-0.0122316	-0.0105039	0.00277836
3	0.000820515	0.00247417	-0.000953163	-0.00667613	-0.00836503	0.000446899
4	0.00163873	0.00119412	-0.000730249	-0.00209938	-0.00513822	0.0003969
5	0.00298546	0.00100361	-0.000941041	-0.00114418	-0.0026316	0.00138624
6	-0.000686293	-0.000588204	-0.000802177	0	-0.000401688	-0.000471365
7	-0.000137923	-0.000597121	0	0.00147638	0.00150065	0.000346406
8	-0.00087491	-0.00116045	0.000732965	0.00103616	0.000988187	0
9	-0.00134365	0	-0.000220828	0.00198744	0.00132008	-0.000548925
10	-0.00102361	0.000200523	0.000740091	0	0.00159758	-0.000683614
11	-0.000310775	0	0.000618479	0.000800552	0.000372059	0.000521824
12	0.000814011	0.000777305	0.000557509	0.000254567	0.000972505	0.00083327
13	0.000330903	0	0.000572502	0	0	0.00150819
14	0	-0.000881111	0	-0.00136785	0.000109283	0.00230396
15	-0.000122757	-0.000539407	0.000368993	-0.00130759	-0.000638308	0.00275839
16	0.000875909	0.00104495	-0.000395127	0.00022848	-0.000877152	0.00385047
17	-6.22141e+09	-0.000972473	-0.000108325	-0.000307767	-0.000288639	0.00539575
18	0.00042401	0.000329713	0.000166142	0.00146681	-0.000611161	0.00582253
19	0	0.000161936	0.000814188	0.00319915	0.00340586	0.00715315
20	0	0.000698957	0.000367255	0.00925902	0.0107296	0.00649976
21	0.000405159	0.000567512	0.00287614	0.0244832	0.02906	0.00805575
22	0	0.000367607	0.00447849	0.0539869	0.0612927	0.00684281
23	0	0.00149651	0.0136338	0.102264	0.109116	0.00721261
24	-0.000345775	0.00354375	0.028756	0.162164	0.165296	0.00840927
25	0.000840036	0.00743571	0.056833	0.232578	0.226967	0.00770836
26	0.000422833	0.0178644	0.102203	0.306625	0.289607	0.00588237
27	0.000843931	0.0347041	0.160511	0.382456	0.354251	0.00910271
28	0.00318275	0.0657388	0.223358	0.456714	0.4168	0.00711664
29	0.00743947	0.107472	0.286193	0.526513	0.475916	0.00671944
30	0.0164182	0.152269	0.344994	0.590787	0.528873	0.00656124
31	0.0301695	0.1979	0.400888	0.647774	0.573627	0.00626941
32	0.0525815	0.245172	0.452565	0.696819	0.612369	0.00722484
33	0.076949	0.285043	0.50079	0.734781	0.642668	0.00544098
34	0.102325	0.322454	0.542141	0.766668	0.665952	0.00480596
35	0.126421	0.358374	0.581472	0.792321	0.680647	0.00226863
36	0.148965	0.390571	0.615146	0.808683	0.690922	0.00128419
37	0.171029	0.418593	0.646186	0.820703	0.698139	-0.00064216
38	0.188351	0.444665	0.670607	0.826982	0.700556	-0.00422954
39	0.211883	0.470644	0.696409	0.834136	0.704925	-0.00330489
40	0.22971	0.48747	0.712642	0.836325	0.7055	-0.0068123

## Sheet: zero step 
‘zero-step’ RT-qPCR
			technical replicates (t.r)
DAT			cq t.r 1	cq t.r 2	cq t.r 3	mean of t.r	delta cq	2^-delta cq	SD
Day 0	biological replicates (b.r)	n1	31.14	30.79	31.18	31.0367	9.33	0.00155378	0.000527809
		n2	30.25	30.36	30.45	30.3533	8.64667	0.00249513
		n3	30.33	30.45	30.38	30.3867	8.68	0.00243815
Day 2	biological replicates (b.r)	n1	27.2	27.26	26.85	27.1033	3.55	0.0853775	0.00821339
		n2	26.83	26.89	27.17	26.9633	3.41	0.0940779
		n3	27.31	27.24	27.17	27.24	3.68667	0.077661
Day 4	biological replicates (b.r)	n1	28.09	27.88	27.8	27.9233	4.36556	0.0485106	0.012056
		n2	27.33	27.35	27.37	27.35	3.79222	0.0721817
		n3	27.64	27.58	27.9	27.7067	4.14889	0.0563716
Day 6	biological replicates (b.r)	n1	30.36	30.48	30.73	30.5233	6.16778	0.0139096	0.00574844
		n2	29.74	29.62	29.77	29.71	5.35444	0.0244428
		n3	30.32	30.28	30.59	30.3967	6.04111	0.015186
Day 8	biological replicates (b.r)	n1	30.12	29.79	29.74	29.8833	6.36889	0.0120997	0.0045089
		n2	29.34	29.14	29.52	29.3333	5.81889	0.0177149
		n3	28.98	28.83	29.45	29.0867	5.57222	0.0210181
			technical replicates (t.r)
CCND1			cq t.r 1	cq t.r 2	cq t.r 3	mean of t.r	delta cq	2^-delta cq	SD
Day 0	biological replicates (b.r)	n1	30.75	30.36	30.52	30.5433	8.83667	0.00218725	0.00113157
		n2	29.45	29.51	29.64	29.5333	7.82667	0.00440493
		n3	29.73	29.77	29.87	29.79	8.08333	0.00368701
Day 2	biological replicates (b.r)	n1	30.73	30.91	30.86	30.8333	7.28	0.0064343	0.000902604
		n2	31.1	31.23	31.44	31.2567	7.70333	0.00479806
		n3	31.24	31.1	31.29	31.21	7.65667	0.0049558
Day 4	biological replicates (b.r)	n1	32.18	31.68	31.46	31.7733	8.21556	0.00336412	0.00163829
		n2	30.73	30.97	30.7	30.8	7.24222	0.00660502
		n3	31.28	31.03	30.96	31.09	7.53222	0.00540226
Day 6	biological replicates (b.r)	n1	34.31	34.53	34.81	34.55	10.1944	0.000853427	0.000460562
		n2	33.54	33.6	33.37	33.5033	9.14778	0.00176297
		n3	33.83	34.55	33.86	34.08	9.72444	0.00118209
Day 8	biological replicates (b.r)	n1	34.82	34.92	35.15	34.9633	11.4489	0.000357718	0.000193325
		n2	34.76	34.83	35.18	34.9233	11.4089	0.000367775
		n3	33.49	34.37	34.14	34	10.4856	0.000697482
			technical replicates (t.r)
DRD2			cq t.r 1	cq t.r 2	cq t.r 3	mean of t.r	delta cq	2^-delta cq	SD
Day 0	biological replicates (b.r)	n1	nd	nd	nd	-	-	-	-	nd = not detectable
		n2	nd	nd	nd	-	-	-
		n3	nd	nd	nd	-	-	-
Day 2	biological replicates (b.r)	n1	32.01	31.99	31.84	31.9467	8.39333	0.0029741	0.000592575
		n2	32.48	32.71	32.85	32.68	9.12667	0.00178896
		n3	32.35	32.14	32.32	32.27	8.71667	0.00237696
Day 4	biological replicates (b.r)	n1	30.81	30.63	30.36	30.6	7.04222	0.00758717	0.000524161
		n2	30.71	30.26	30.35	30.44	6.88222	0.00847705
		n3	30.61	30.56	30.65	30.6067	7.04889	0.00755219
Day 6	biological replicates (b.r)	n1	30.44	30.54	30.59	30.5233	6.16778	0.0139096	0.00112489
		n2	30.64	30.48	30.34	30.4867	6.13111	0.0142676
		n3	30.35	30.89	30.91	30.7167	6.36111	0.0121651
Day 8	biological replicates (b.r)	n1	29.64	29.74	30.05	29.81	6.29556	0.0127306	0.000714215
		n2	29.53	29.64	29.8	29.6567	6.14222	0.0141582
		n3	29.61	29.8	29.77	29.7267	6.21222	0.0134876
			technical replicates (t.r)
TH			cq t.r 1	cq t.r 2	cq t.r 3	mean of t.r	delta cq	2^-delta cq	SD
Day 0	biological replicates (b.r)	n1	nd	nd	nd	-	-	-	-	nd = not detectable
		n2	nd	nd	nd	-	-	-
		n3	nd	nd	nd	-	-	-
Day 2	biological replicates (b.r)	n1	nd	nd	nd	-	-	-	-
		n2	nd	nd	nd	-	-	-
		n3	nd	nd	nd	-	-	-
Day 4	biological replicates (b.r)	n1	38	38.07	38	38.0233	14.4656	4.42012e-05	1.50147e-05
		n2	39.1	39.21	39.45	39.2533	15.7172	1.85629e-05
		n3	39	37.88	38.96	38.6133	15.0556	2.93647e-05
Day 6	biological replicates (b.r)	n1	33.99	33.35	36.43	34.59	10.2344	0.00083009	0.000381159
		n2	33.71	33.73	34.24	33.8933	9.53778	0.00134537
		n3	33	33.34	34.66	33.6667	9.31111	0.00157426
Day 8	biological replicates (b.r)	n1	33.16	33.14	33.22	33.1733	9.65889	0.00123704	0.000508578
		n2	31.83	32.69	32.42	32.3133	8.79889	0.00224528
		n3	32.87	32.55	32.92	32.78	9.26556	0.00162476
			technical replicates (t.r)
GAPDH			cq t.r 1	cq t.r 2	cq t.r 3	cq mean of t.r	cq mean of b.r	SD of b.r
Day 0	biological replicates (b.r)	n1	22.24	22.02	21.99	22.0833	21.7067	0.270569
		n2	21.45	21.45	21.48	21.46
		n3	21.63	21.57	21.53	21.5767
Day 2	biological replicates (b.r)	n1	23.43	23.48	23.51	23.4733	23.5533	0.0616441
		n2	23.69	23.03	23.97	23.5633
		n3	23.23	23.79	23.85	23.6233
Day 4	biological replicates (b.r)	n1	23.78	24.17	23.79	23.9133	23.5578	0.267905
		n2	23.24	23.16	23.4	23.2667
		n3	23.54	23.37	23.57	23.4933
Day 6	biological replicates (b.r)	n1	24.47	24.21	24.64	24.44	24.3556	0.09897
		n2	24.41	24.48	24.34	24.41
		n3	24.14	24.39	24.12	24.2167
Day 8	biological replicates (b.r)	n1	23.71	23.78	24.8	24.0967	23.5144	0.420805
		n2	23.32	23.37	23.3	23.33
		n3	23.15	23.04	23.16	23.1167

## Sheet: two-step
2-step RT-qPCR
			technical replicates (t.r)
DAT			cq t.r 1	cq t.r 2	cq t.r 3	mean of t.r	delta cq	2^-delta cq	SD
Day 0	biological replicates (b.r)	n1	29.96	30.2	30	30.0533	6.47778	0.01122	0.00824071
		n2	29.43	29.49	28.96	29.2933	5.71778	0.019001
		n3	32.12	32.01	32.48	32.2033	8.62778	0.00252802
Day 2	biological replicates (b.r)	n1	26.02	25.96	25.87	25.95	1.35	0.392292	0.279128
		n2	25.67	25.25	25.19	25.37	0.77	0.586417
		n3	29.7	29.31	29.17	29.3933	4.79333	0.0360631
Day 4	biological replicates (b.r)	n1	26.22	26.21	26.04	26.1567	1.92	0.264255	0.0492292
		n2	26.91	26.52	26.41	26.6133	2.37667	0.192554
		n3	26.83	27.19	26.36	26.7933	2.55667	0.169968
Day 6	biological replicates (b.r)	n1	29.39	29.42	29.8	29.5367	4.04111	0.0607441	0.0681739
		n2	28.16	27.93	27.56	27.8833	2.38778	0.191076
		n3	29.1	28.86	28.89	28.95	3.45444	0.0912239
Day 8	biological replicates (b.r)	n1	31.61	31.25	30.9	31.2533	5.06	0.029977	0.00963502
		n2	31.45	31.85	30.98	31.4267	5.23333	0.0265833
		n3	30.73	30.64	30.66	30.6767	4.48333	0.0447077
			technical replicates (t.r)
CCND1			cq t.r 1	cq t.r 2	cq t.r 3	mean of t.r	delta cq	2^-delta cq	SD
Day 0	biological replicates (b.r)	n1	29.04	28.74	28.41	28.73	5.15444	0.0280774	0.0166161
		n2	28.6	27.86	28.21	28.2233	4.64778	0.0398914
		n3	30.81	30.95	30.39	30.7167	7.14111	0.00708454
Day 2	biological replicates (b.r)	n1	29.25	29.4	28.55	29.0667	4.46667	0.0452272	0.0202417
		n2	29.03	29.18	28.73	28.98	4.38	0.0480273
		n3	30.92	31.02	31.13	31.0233	6.42333	0.0116516
Day 4	biological replicates (b.r)	n1	29.8	29.66	29.57	29.6767	5.44	0.0230355	0.00491102
		n2	30.61	30.1	29.73	30.1467	5.91	0.0166308
		n3	29.98	31.38	30.02	30.46	6.22333	0.0133841
Day 6	biological replicates (b.r)	n1	33.45	32.27	32.75	32.8233	7.32778	0.00622471	0.00362815
		n2	33.2	34.67	32.91	33.5933	8.09778	0.00365028
		n3	31.94	32.16	31.98	32.0267	6.53111	0.0108128
Day 8	biological replicates (b.r)	n1	34.67	35.32	36.28	35.4233	9.23	0.0016653	0.000625207
		n2	34.83	34.52	34.51	34.62	8.42667	0.00290617
		n3	35.31	34.58	35.27	35.0533	8.86	0.00215216
			technical replicates (t.r)
DRD2			cq t.r 1	cq t.r 2	cq t.r 3	mean of t.r	delta cq	2^-delta cq	SD
Day 0	biological replicates (b.r)	n1	nd	nd	nd	-	-	-	-	nd = not detectable
		n2	nd	nd	nd	-	-	-
		n3	nd	nd	nd	-	-	-
Day 2	biological replicates (b.r)	n1	27.87	27.17	27.13	27.39	2.79	0.144586	0.0558636
		n2	28.9	28.05	27.94	28.2967	3.69667	0.0771245
		n3	30.03	29.06	29.38	29.49	4.89	0.0337259
Day 4	biological replicates (b.r)	n1	26.49	26.15	26.29	26.31	2.07333	0.23761	0.0801685
		n2	27.95	27.39	27.37	27.57	3.33333	0.0992126
		n3	28.23	27.27	27.25	27.5833	3.34667	0.0982999
Day 6	biological replicates (b.r)	n1	27.93	27.2	26.91	27.3467	1.85111	0.277179	0.177175
		n2	26.2	26.5	26.02	26.24	0.744444	0.596898
		n3	27.37	27.34	26.92	27.21	1.71444	0.30472
Day 8	biological replicates (b.r)	n1	27.23	27.33	26.94	27.1667	0.973333	0.509328	0.142525
		n2	27.71	28.09	28.53	28.11	1.91667	0.264866
		n3	27.29	27.19	26.98	27.1533	0.96	0.514057
			technical replicates (t.r)
TH			cq t.r 1	cq t.r 2	cq t.r 3	mean of t.r	delta cq	2^-delta cq	SD
Day 0	biological replicates (b.r)	n1	nd	nd	nd	-	-	-	-	nd = not detectable
		n2	nd	nd	nd	-	-	-
		n3	nd	nd	nd	-	-	-
Day 2	biological replicates (b.r)	n1	nd	nd	nd	-	-	-	-
		n2	nd	nd	nd	-	-	-
		n3	nd	nd	nd	-	-	-
Day 4	biological replicates (b.r)	n1	35.91	35.88	36.61	36.1333	11.8967	0.000262269	6.39877e-05
		n2	37.16	36.92	36.96	37.0133	12.7767	0.000142508
		n3	38.06	34.99	37.4	36.8167	12.58	0.000163321
Day 6	biological replicates (b.r)	n1	34.44	34.4	34.62	34.4867	8.99111	0.0019652	0.00143682
		n2	33.4	33.12	33.05	33.19	7.69444	0.00482771
		n3	34.08	33.99	33.31	33.7933	8.29778	0.00317775
Day 8	biological replicates (b.r)	n1	35.34	35.7	34.42	35.1533	8.96	0.00200803	0.00067364
		n2	35.96	35.2	36.27	35.81	9.61667	0.00127378
		n3	35.06	34.48	34.71	34.77	8.57667	0.00261918
			technical replicates (t.r)
GAPDH			cq t.r 1	cq t.r 2	cq t.r 3	cq mean of t.r	cq mean of b.r	SD of b.r
Day 0	biological replicates (b.r)	n1	22.77	22.68	22.56	22.67	23.5756	1.31379
		n2	22.9	22.97	22	22.6233
		n3	25.15	25.5	25.65	25.4333
Day 2	biological replicates (b.r)	n1	23.69	23.62	23.12	23.4767	24.6	1.65268
		n2	23.58	23.55	23.03	23.3867
		n3	27.06	27.21	26.54	26.9367
Day 4	biological replicates (b.r)	n1	23.39	23.57	23.5	23.4867	24.2367	0.540062
		n2	24.12	25.14	24.2	24.4867
		n3	24.91	24.67	24.63	24.7367
Day 6	biological replicates (b.r)	n1	25.99	25.92	25.45	25.7867	25.4956	0.442688
		n2	26.63	25.19	25.67	25.83
		n3	24.92	25.01	24.68	24.87
Day 8	biological replicates (b.r)	n1	26.21	25.93	26.17	26.1033	26.1933	0.0636542
		n2	26.21	26.49	26.01	26.2367
		n3	25.86	26.48	26.38	26.24
