# Supplementary material for: Reverse-transcription quantitative PCR directly from cells without RNA extraction and without isothermal reverse-transcription: a ‘zero-step’ RT-qPCR protocol
Source: Biol Methods Protoc. 2017 May 30;2(1):bpx008. doi: 10.1093/biomethods/bpx008 (PMC6977950; doi:10.1093/biomethods/bpx008)
Supplement: Supplementary Data [file bpx008_supp.zip › Chovancova_et_al_Suppl_4_significance tests.xls]

## Sheet: ANOVA
Supplemetary Material 4
Data significance for:
Reverse-transcription quantitative PCR directly from cells without RNA extraction and without isothermal reverse transcription: a ‘zero-step’ RT-qPCR protocol
VOLCANO									SSO
DAT Volcano									DAT SSO
Table Analyzed	DAT Volcano								Table Analyzed	DAT sso ANOVA
One-way analysis of variance									One-way analysis of variance
P value	< 0.0001								P value	0.0618
P value summary	***								P value summary	ns
Are means signif. different? (P < 0.05)	Yes								Are means signif. different? (P < 0.05)	No
Number of groups	5								Number of groups	5
F	68.08								F	3.2
R square	0.9646								R square	0.5614
ANOVA Table	SS	df	MS						ANOVA Table	SS	df	MS
Treatment (between columns)	0.01451	4	0.003628						Treatment (between columns)	0.218	4	0.05449
Residual (within columns)	0.0005329	10	5.329e-05						Residual (within columns)	0.1703	10	0.01703
Total	0.01505	14							Total	0.3883	14
Dunnett's Multiple Comparison Test	Mean Diff.	q	Significant? P < 0.05?	Summary	95% CI of diff				Dunnett's Multiple Comparison Test	Mean Diff.	q	Significant? P < 0.05?	Summary	95% CI of diff
0 vs 2	-0.08354	14.02	Yes	***	-0.1008 to -0.06631				0 vs 2	-0.3273	3.072	Yes	*	-0.6353 to -0.01936
0 vs 4	-0.05686	9.539	Yes	***	-0.07409 to -0.03963				0 vs 4	-0.198	1.858	No	ns	-0.5060 to 0.1100
0 vs 6	-0.01568	2.631	No	ns	-0.03291 to 0.001545				0 vs 6	-0.1034	0.9707	No	ns	-0.4114 to 0.2045
0 vs 8	-0.01478	2.48	No	ns	-0.03201 to 0.002447				0 vs 8	-0.02284	0.2144	No	ns	-0.3308 to 0.2851
DRD2 Volcano									DRD2 SSO
Table Analyzed	DRD2 Volcano								Table Analyzed	DRD2 sso ANOVA
One-way analysis of variance									One-way analysis of variance
P value	< 0.0001								P value	0.0025
P value summary	***								P value summary	**
Are means signif. different? (P < 0.05)	Yes								Are means signif. different? (P < 0.05)	Yes
Number of groups	5								Number of groups	5
F	239.6								F	8.909
R square	0.9897								R square	0.7809
ANOVA Table	SS	df	MS						ANOVA Table	SS	df	MS
Treatment (between columns)	0.0004604	4	0.0001151						Treatment (between columns)	0.4365	4	0.1091
Residual (within columns)	4.803e-06	10	4.803e-07						Residual (within columns)	0.1225	10	0.01225
Total	0.0004652	14							Total	0.559	14
Dunnett's Multiple Comparison Test	Mean Diff.	q	Significant? P < 0.05?	Summary	95% CI of diff				Dunnett's Multiple Comparison Test	Mean Diff.	q	Significant? P < 0.05?	Summary	95% CI of diff
0 vs 2	-0.00238	4.206	Yes	**	-0.004016 to -0.0007444				0 vs 2	-0.08515	0.9422	No	ns	-0.3464 to 0.1761
0 vs 4	-0.007872	13.91	Yes	***	-0.009508 to -0.006237				0 vs 4	-0.145	1.605	No	ns	-0.4063 to 0.1162
0 vs 6	-0.01345	23.77	Yes	***	-0.01508 to -0.01181				0 vs 6	-0.3929	4.348	Yes	**	-0.6542 to -0.1317
0 vs 8	-0.01346	23.79	Yes	***	-0.01509 to -0.01182				0 vs 8	-0.4294	4.752	Yes	**	-0.6906 to -0.1682
CCND1 Volcano									CCND1 SSO
Table Analyzed	CCND1 Volcano								Table Analyzed	CCND1 sso ANOVA
One-way analysis of variance									One-way analysis of variance
P value	0.0002								P value	0.0436
P value summary	***								P value summary	*
Are means signif. different? (P < 0.05)	Yes								Are means signif. different? (P < 0.05)	Yes
Number of groups	5								Number of groups	5
F	16.85								F	3.664
R square	0.8708								R square	0.5944
ANOVA Table	SS	df	MS						ANOVA Table	SS	df	MS
Treatment (between columns)	5.905e-05	4	1.476e-05						Treatment (between columns)	0.002121	4	0.0005302
Residual (within columns)	8.758e-06	10	8.758e-07						Residual (within columns)	0.001447	10	0.0001447
Total	6.78e-05	14							Total	0.003568	14
Dunnett's Multiple Comparison Test	Mean Diff.	q	Significant? P < 0.05?	Summary	95% CI of diff				Dunnett's Multiple Comparison Test	Mean Diff.	q	Significant? P < 0.05?	Summary	95% CI of diff
0 vs 2	-0.00261	3.416	Yes	*	-0.004819 to -0.0004014				0 vs 2	-0.009951	1.013	No	ns	-0.03834 to 0.01844
0 vs 4	-0.002338	3.06	Yes	*	-0.004547 to -0.0001292				0 vs 4	0.007334	0.7467	No	ns	-0.02106 to 0.03572
0 vs 6	0.00152	1.989	No	ns	-0.0006889 to 0.003728				0 vs 6	0.01812	1.845	No	ns	-0.01027 to 0.04651
0 vs 8	0.002312	3.025	Yes	*	0.0001030 to 0.004520				0 vs 8	0.02278	2.319	No	ns	-0.005613 to 0.05117
TH Volcano									TH SSO
Table Analyzed	TH								Table Analyzed	TH SSO ANOVA
One-way analysis of variance									One-way analysis of variance
P value	< 0.0001								P value	0.0005
P value summary	***								P value summary	***
Are means signif. different? (P < 0.05)	Yes								Are means signif. different? (P < 0.05)	Yes
Number of groups	5								Number of groups	5
F	24.83								F	13.3
R square	0.9085								R square	0.8418
ANOVA Table	SS	df	MS						ANOVA Table	SS	df	MS
Treatment (between columns)	8.027e-06	4	2.007e-06						Treatment (between columns)	2.684e-05	4	6.709e-06
Residual (within columns)	8.083e-07	10	8.083e-08						Residual (within columns)	5.045e-06	10	5.045e-07
Total	8.836e-06	14							Total	3.188e-05	14
Dunnett's Multiple Comparison Test	Mean Diff.	q	Significant? P < 0.05?	Summary	95% CI of diff				Dunnett's Multiple Comparison Test	Mean Diff.	q	Significant? P < 0.05?	Summary	95% CI of diff
0 vs 2	0	0	No	ns	-0.0006710 to 0.0006710				0 vs 2	0	0	No	ns	-0.001676 to 0.001676
0 vs 4	-3.59e-05	0.1546	No	ns	-0.0007069 to 0.0006351				0 vs 4	-0.0001894	0.3265	No	ns	-0.001866 to 0.001487
0 vs 6	-0.00125	5.384	Yes	**	-0.001921 to -0.0005789				0 vs 6	-0.003324	5.731	Yes	***	-0.005000 to -0.001647
0 vs 8	-0.001702	7.333	Yes	***	-0.002373 to -0.001031				0 vs 8	-0.001967	3.392	Yes	*	-0.003643 to -0.0002907

## Sheet: summary table
Supplemetary Material 4
Significance test summary for:
Reverse-transcription quantitative PCR directly from cells without RNA extraction and without isothermal reverse transcription: a ‘zero-step’ RT-qPCR protocol
			one-way ANOVA
			Dunett‘s posthoc
			Volcano	SSO
Marker	mRNA expression		Significance	Significance
	d0	d8	(d0 vs d8)	(d0 vs d8)
TH	-	↑	***	*
DRD2	-	↑	***	**
DAT	+	↑	ns	ns
CCND1	+	↓	*	ns
